# Supplementary material for: A Study on Autonomous Driving Motion Sickness from the Perspective of Multimodal Human Signals
Source: Sensors (Basel). 2026 Mar 6;26(5):1675. doi: 10.3390/s26051675 (PMC12987010; doi:10.3390/s26051675)
Supplement: Supplementary file 1 [file sensors-26-01675-s001.zip]

Archive with 1 entries (1 files):
- sensors-4126083-supplementary.pdf
